# Supplementary material for: Speciation of Hexavalent Chromium in Aqueous Solutions Using a Magnetic Silica-Coated Amino-Modified Glycidyl Methacrylate Polymer Nanocomposite
Source: Materials (Basel). 2023 Mar 10;16(6):2233. doi: 10.3390/ma16062233 (PMC10052201; doi:10.3390/ma16062233)
Supplement: Supplementary file 1 [file materials-16-02233-s001.zip]

Archive with 1 entries (1 files):
- materials-2213184-supplementary.pdf
